# Supplementary material for: BCL-XL is crucial for progression through the adenoma-to-carcinoma sequence of colorectal cancer
Source: Cell Death Differ. 2021 Jun 11;28(12):3282–96. doi: 10.1038/s41418-021-00816-w (PMC8630104; doi:10.1038/s41418-021-00816-w)
Supplement: Supplementary file 9 — Supplementary Table 1 [file 41418_2021_816_MOESM9_ESM.xlsx]

## Sheet: supplementary table 1
microRNA	Gene	mirMap Score
hsa-miR-20a-5p	BCL2	96.57
hsa-miR-93-5p	BCL2	96.31
hsa-miR-23a-3p	BCL2	96.06
hsa-miR-17-5p	BCL2	95.60
hsa-miR-663b	BCL2	94.54
hsa-miR-424-3p	BCL2	72.52
hsa-miR-18a-3p	BCL2	66.95
hsa-miR-27a-3p	BCL2	64.36
hsa-miR-24-3p	BCL2	38.72
hsa-miR-501-3p	BCL2	23.71
hsa-miR-21-5p	BCL2	11.50
hsa-miR-25-3p	BCL2	10.43
hsa-miR-92a-3p	BCL2	9.67
hsa-miR-29a-3p	BCL2	9.39
hsa-miR-21-3p	BCL2	7.93
hsa-miR-29b-3p	BCL2	6.55
microRNAs that are highly upregulated in colon adenomas and carcinomas in comparison to
normal tissue, table indicates mirMAP scores for all the microRNAs that have binding sites in BCL-2 3'UTR
miR17-92 family members are in bold
