# Supplementary material for: BCL-XL is crucial for progression through the adenoma-to-carcinoma sequence of colorectal cancer
Source: Cell Death Differ. 2021 Jun 11;28(12):3282–96. doi: 10.1038/s41418-021-00816-w (PMC8630104; doi:10.1038/s41418-021-00816-w)
Supplement: Supplementary file 10 — Supplementary Table 2 [file 41418_2021_816_MOESM10_ESM.xlsx]

## Sheet: supplementary table 2
Primers:
Gene	Forward sequence	Reverse sequence
BCL-2	CAGCCAGGAGAAATCAAACAG	GACTGAGTACCTGAACCGGC
BCL-XL	AGCCTTGGATCCAGGAGAAC	AAGAGTGAGCCCAGCAGAAC
MCL-1	AAGCCAATGGGCAGGTCT	TGTCCAGTTTCCGAAGCAT
BCL-W	CTGGCTGACTGGATCCACAG	AGCACTGTCCTCACTGATGC
BIM	TCGATCCTCCAGTGGGTATT	GTCCCAGTTAGCCATTGCAC
BID	CATCCCTCCGGGCCTGGTGA	AGGGTAGGCCTGCAGCAGCT
BAD	CTCCGGAGGATGAGTGACGA	CACCAGGACTGGAAGACTCG
PUMA	AGCAGGGCAGGAAGTAACAA	CCACAAATCTGGCAGGGGA
BAX	TCATGGGCTGGACATTGGAC	GCGTCCCAAAGTAGGAGAGG
BAK	GGCAGGCTGATCCCGTC	CTGCGGAAAACCTCCTCTGT
c-Myc	AGCTGCTTAGACGCTGGATTTT	TTCCTGTTGGTGAAGCTAACGTT
RPLPO	GGCACCATTGAAATCCTGAGTGATGTG	TTGCGGACACCCTCCAGGAAGC
